# Supplementary material for: Studies on the syntheses of β-carboline alkaloids brevicarine and brevicolline
Source: Beilstein J Org Chem. 2025 May 20;21:955–63. doi: 10.3762/bjoc.21.79 (PMC12117210; doi:10.3762/bjoc.21.79)
Supplement: File 2 — Crystallographic information file of compound 31. [file Beilstein_J_Org_Chem-21-955-s002.cif]

data_General
_audit_creation_date                  '2024-12-16'
_audit_creation_method                'by CrystalStructure 3.7.0'
_audit_update_record                   
;
?

2024-12-16 # Formatted by publCIF
;


#==============================================================================

# PROCESSING SUMMARY (IUCr Office Use Only)

_journal_date_recd_electronic     ?
_journal_date_from_coeditor       ?
_journal_date_accepted            ?
_journal_coeditor_code            ?

#==============================================================================

# SUBMISSION DETAILS

_publ_contact_author_name             'M\'aty\'as Milen'
_publ_contact_author_email            'milen.matyas@egis.hu'
_publ_contact_author_phone            '+36-1-803-5816'
_publ_contact_author_address          
;
Egis Pharmaceuticals Plc., Directorate of Drug Substance Development, 
P. O. Box 100, H-1475 Budapest, Hungary    
;
_publ_requested_journal               'ENTER JOURNAL NAME HERE'
_publ_requested_category               ?
_publ_requested_coeditor_name          ?

#==============================================================================

# TITLE AND AUTHOR LIST

_publ_section_title
;
Studies on the syntheses of \b-carboline alkaloids brevicarine and brevicolline
;
_publ_section_title_footnote
;
 ENTER FOOTNOTE TO TITLE OF PAPER
;
loop_
_publ_author_name
_publ_author_address
'Benedek Batizi'
;
Department of Organic Chemistry and Technology, 
Faculty of Chemical Technology and Biotechnology, 
Budapest University of Technology and Economics, 
M\>uegyetem rkp. 3, H-1111 Budapest, Hungary

Egis Pharmaceuticals Plc., Directorate of Drug Substance Development, 
P. O. Box 100, H-1475 Budapest, Hungary
;
'Patrik Poll\'ak'
;
Egis Pharmaceuticals Plc., Directorate of Drug Substance Development, 
P. O. Box 100, H-1475 Budapest, Hungary

Department of Organic Chemistry, Faculty of Pharmacy, Semmelweis University,
 H\>ogyes Endre St. 7, H-1092 Budapest, Hungary

Center for Pharmacology and Drug Research & Development, Semmelweis University,
 \"Ull\>oi Rd. 26, H-1085 Budapest, Hungary
;
'Andr\'as Dancs\'o'
;
Egis Pharmaceuticals Plc., Directorate of Drug Substance Development, 
P. O. Box 100, H-1475 Budapest, Hungary
;
'P\'eter Keglevich'
;
Department of Organic Chemistry and Technology, 
Faculty of Chemical Technology and Biotechnology, 
Budapest University of Technology and Economics, 
M\>uegyetem rkp. 3, H-1111 Budapest, Hungary
;
'Gyula Simig'
;
Egis Pharmaceuticals Plc., Directorate of Drug Substance Development, 
P. O. Box 100, H-1475 Budapest, Hungary
;
'Bal\'azs Volk'
;
Egis Pharmaceuticals Plc., Directorate of Drug Substance Development, 
P. O. Box 100, H-1475 Budapest, Hungary
;
'M\'aty\'as Milen'
;
Egis Pharmaceuticals Plc., Directorate of Drug Substance Development, 
P. O. Box 100, H-1475 Budapest, Hungary
;
_publ_section_synopsis
;
ENTER SYNOPSIS
;

#==============================================================================

# TEXT

_publ_section_abstract
;
ENTER ABSTRACT
;
_publ_section_comment
;
ENTER TEXT
;
_publ_section_references
;
ENTER OTHER REFERENCES

Rigaku/MSC and Rigaku Corporation. (2005). <i>CrystalStructure</i> 3.7.0.
Single Crystal Structure Analysis Software. Rigaku/MSC, 9009 New Trails Drive,
The Woodlands, TX, USA 77381-5209. Rigaku, 3-9-12 Akishima, Tokyo 196-8666,
Japan.

Watkin, D. J., Prout, C. K., Carruthers, J. R. & Betteridge, P. W. (1996).
<i>CRYSTALS</i> Issue 10, Chemical Crystallography Laboratory, Oxford, UK.

Carruthers, J. R. & Watkin, D. J. (1979). <i>Acta Cryst.</i> A<b>35</b>,
698--699.
;
_publ_section_figure_captions
;


ENTER FIGURE CAPTIONS
;
_publ_section_exptl_prep
;
ENTER COMPOUND PREPARATION DETAILS
;
_publ_section_exptl_refinement
;
ENTER SPECIAL DETAILS OF THE REFINEMENT
;

#==============================================================================

data__142469_3

#==============================================================================

# CHEMICAL DATA

_chemical_formula_sum                  'C17 H23 N3 '
_chemical_formula_moiety               'C17 H23 N3 '
_chemical_formula_weight               269.39
_chemical_melting_point                ?

#==============================================================================

# CRYSTAL DATA
_symmetry_cell_setting                 orthorhombic
_symmetry_space_group_name_H-M        'P b c a'
_symmetry_space_group_name_Hall       '-P 2ac 2ab'
_symmetry_Int_Tables_number            61
loop_
_symmetry_equiv_pos_site_id
_symmetry_equiv_pos_as_xyz
1   '+X,+Y,+Z'
2   '1/2-X,1/2+Y,+Z'
3   '+X,1/2-Y,1/2+Z'
4   '1/2-X,-Y,1/2+Z'
5   '-X,-Y,-Z'
6   '1/2+X,1/2-Y,-Z'
7   '-X,1/2+Y,1/2-Z'
8   '1/2+X,+Y,1/2-Z'

#------------------------------------------------------------------------------

_cell_length_a                         10.1173(7)
_cell_length_b                         20.5753(15)
_cell_length_c                         30.337(2)
_cell_angle_alpha                      90.0000
_cell_angle_beta                       90.0000
_cell_angle_gamma                      90.0000
_cell_volume                           6315.2(8)
_cell_formula_units_Z                  16
_cell_measurement_reflns_used          4728
_cell_measurement_theta_min            6.6
_cell_measurement_theta_max            50.0
_cell_measurement_temperature          293.1

#------------------------------------------------------------------------------

_exptl_crystal_description            'Chunk'
_exptl_crystal_colour                 'Colourless'
_exptl_crystal_size_max                0.17
_exptl_crystal_size_mid                0.15
_exptl_crystal_size_min                0.11
_exptl_crystal_density_diffrn          1.133
_exptl_crystal_density_meas            ?
_exptl_crystal_density_method         'not measured'
_exptl_crystal_F_000                   2336.00
_exptl_absorpt_coefficient_mu          0.523
_exptl_absorpt_correction_type         none

#==============================================================================

# EXPERIMENTAL DATA

_diffrn_radiation_type                'Cu K\a'
_diffrn_radiation_wavelength           1.54187
_diffrn_measurement_device_type       'Rigaku RAXIS-RAPID'
_diffrn_measurement_method             \w
_diffrn_ambient_temperature            293
_diffrn_detector_area_resol_mean       10.00
_diffrn_reflns_number                  66719
_diffrn_reflns_av_R_equivalents        0.141
_diffrn_reflns_theta_max               71.54
_diffrn_measured_fraction_theta_max    0.989
_diffrn_reflns_theta_full              71.54
_diffrn_measured_fraction_theta_full   0.989
_diffrn_reflns_limit_h_min             -11
_diffrn_reflns_limit_h_max             12
_diffrn_reflns_limit_k_min             -24
_diffrn_reflns_limit_k_max             24
_diffrn_reflns_limit_l_min             -37
_diffrn_reflns_limit_l_max             35

#==============================================================================

# REFINEMENT DATA

_refine_special_details
;
    Refinement using reflections with F^2^ > 2.0 sigma(F^2^).
    The weighted     R-factor (wR) and goodness of fit (S) are based on F^2^.
    R-factor (gt) are based on F. The threshold expression of
    F^2^ > 2.0 sigma(F^2^) is used only for calculating R-factor (gt).
;
_reflns_number_total                   6098
_reflns_number_gt                      19904
_reflns_threshold_expression           F^2^>2.0\s(F^2^)
_refine_ls_structure_factor_coef       Fsqd
_refine_ls_R_factor_gt                 0.0748
_refine_ls_wR_factor_ref               0.0941
_refine_ls_hydrogen_treatment          mixed
_refine_ls_number_reflns               20281
_refine_ls_number_parameters           413
_refine_ls_goodness_of_fit_ref         0.872
_refine_ls_weighting_scheme            calc
_refine_ls_weighting_details
;
    Chebychev polynomial with 3 parameters (Carruthers & Watkin, 1979)
    1373.2500    1897.1800    578.8810
;
_refine_ls_shift/su_max                0.0000
_refine_diff_density_max               9.52
_refine_diff_density_min               -24.20
_refine_ls_extinction_method           none
_refine_ls_extinction_coef             ?

loop_
_atom_type_symbol
_atom_type_description
_atom_type_scat_dispersion_real
_atom_type_scat_dispersion_imag
_atom_type_scat_source
  'C' 'C'  0.018 0.009 
;
International Tables for Crystallography
(1992, Vol. C, Tables 4.2.6.8 and 6.1.1.4)
;
  'H' 'H'  0.000 0.000 
;
International Tables for Crystallography
(1992, Vol. C, Table 6.1.1.4)
;
  'N' 'N'  0.031 0.018 
;
International Tables for Crystallography
(1992, Vol. C, Tables 4.2.6.8 and 6.1.1.4)
;

#==============================================================================

# ATOMIC COORDINATES AND THERMAL PARAMETERS

loop_
_atom_site_label
_atom_site_type_symbol
_atom_site_fract_x
_atom_site_fract_y
_atom_site_fract_z
_atom_site_U_iso_or_equiv
_atom_site_adp_type
_atom_site_occupancy
_atom_site_symmetry_multiplicity
_atom_site_calc_flag
_atom_site_refinement_flags
_atom_site_disorder_assembly
_atom_site_disorder_group
 N(1) N 0.1785(2) 0.95311(12) 0.16005(9) 0.0529(10) Uani 1.00 1 d . . .
 N(3) N 0.3687(2) 1.10153(13) 0.18084(10) 0.0544(11) Uani 1.00 1 d . . .
 N(5) N 0.5171(2) 0.87159(12) 0.39449(6) 0.0494(10) Uani 1.00 1 d . . .
 N(6) N 0.5630(3) 0.69239(13) 0.39027(10) 0.0701(12) Uani 1.00 1 d . . .
 N(7) N 0.2535(4) 0.6436(2) 0.47736(18) 0.153(2) Uani 1.00 1 d . . .
 N(8) N 0.1969(3) 0.86933(17) 0.28459(10) 0.0923(15) Uani 1.00 1 d . . .
 C(1) C 0.5086(3) 0.80414(17) 0.39842(10) 0.0453(13) Uani 1.00 1 d . . .
 C(2) C 0.2363(2) 0.96671(17) 0.23774(11) 0.0425(12) Uani 1.00 1 d . . .
 C(3) C 0.1784(3) 0.93494(17) 0.20310(13) 0.0543(15) Uani 1.00 1 d . . .
 C(7) C 0.4127(3) 0.89890(17) 0.41637(10) 0.0427(13) Uani 1.00 1 d . . .
 C(10) C 0.2985(2) 1.02538(16) 0.22784(11) 0.0427(12) Uani 1.00 1 d . . .
 C(11) C 0.5925(3) 0.7555(2) 0.38292(9) 0.0468(14) Uani 1.00 1 d . . .
 C(12) C 0.3703(2) 1.07199(14) 0.25227(11) 0.0363(11) Uani 1.00 1 d . . .
 C(13) C 0.2515(2) 1.02815(12) 0.10233(8) 0.0761(13) Uani 1.00 1 d . . .
 C(14) C 0.3881(3) 0.97001(14) 0.41799(10) 0.0786(15) Uani 1.00 1 d . . .
 C(16) C 0.4112(2) 1.11762(16) 0.22245(12) 0.0407(12) Uani 1.00 1 d . . .
 C(17) C 0.2988(2) 1.04426(17) 0.18310(12) 0.0427(13) Uani 1.00 1 d . . .
 C(18) C 0.4899(2) 1.17692(12) 0.23132(10) 0.0645(14) Uani 1.00 1 d . . .
 C(19) C 0.2421(3) 1.00820(17) 0.14980(11) 0.0523(13) Uani 1.00 1 d . . .
 C(20) C 0.3377(3) 0.85216(17) 0.43608(10) 0.0405(12) Uani 1.00 1 d . . .
 C(21) C 0.4059(2) 1.07855(13) 0.30000(9) 0.0622(13) Uani 1.00 1 d . . .
 C(22) C 0.3971(3) 0.79197(17) 0.42474(10) 0.0422(13) Uani 1.00 1 d . . .
 C(23) C 0.2193(2) 0.86885(13) 0.46363(9) 0.0647(14) Uani 1.00 1 d . . .
 C(24) C 0.7144(2) 0.77199(12) 0.35695(8) 0.0843(14) Uani 1.00 1 d . . .
 C(25) C 0.5446(3) 1.17440(16) 0.27697(13) 0.1096(19) Uani 1.00 1 d . . .
 C(26) C 0.3683(4) 0.7252(2) 0.43348(11) 0.0651(16) Uani 1.00 1 d . . .
 C(27) C 0.4525(4) 0.68228(17) 0.41474(12) 0.0777(17) Uani 1.00 1 d . . .
 C(28) C 0.2331(3) 0.93700(17) 0.28331(10) 0.0567(14) Uani 1.00 1 d . . .
 C(29) C 0.4630(3) 1.14473(17) 0.31022(10) 0.0859(16) Uani 1.00 1 d . . .
 C(30) C 0.2504(4) 0.70610(19) 0.46168(12) 0.0906(18) Uani 1.00 1 d . . .
 C(31) C 0.1301(6) 0.6281(2) 0.49217(14) 0.134(2) Uani 1.00 1 d . . .
 C(32) C 0.1407(4) 0.85275(17) 0.32535(13) 0.1016(19) Uani 1.00 1 d . . .
 C(33) C 0.1124(4) 0.96561(18) 0.31087(12) 0.118(2) Uani 1.00 1 d . . .
 C(34) C 0.2496(4) 0.98296(17) 0.43617(12) 0.114(2) Uani 1.00 1 d . . .
 C(35) C 0.0408(3) 0.9096(2) 0.33080(12) 0.110(2) Uani 1.00 1 d . . .
 C(36) C 0.3197(3) 0.82985(14) 0.27997(11) 0.1292(19) Uani 1.00 1 d . . .
 C(37) C 0.2128(3) 0.94144(18) 0.47367(12) 0.1064(19) Uani 1.00 1 d . . .
 C(38) C 0.1177(5) 0.6970(2) 0.42845(13) 0.157(2) Uani 1.00 1 d . . .
 C(39) C 0.3353(3) 0.6494(2) 0.52111(12) 0.219(2) Uani 1.00 1 d . . .
 C(40) C 0.0372(5) 0.6508(2) 0.4523(2) 0.185(3) Uani 1.00 1 d . . .
 H(1) H 0.3823(18) 1.1242(8) 0.1554(5) -0.005(7) Uiso 1.00 1 c . . .
 H(2) H 0.1377(18) 0.8995(8) 0.2083(6) -0.009(7) Uiso 1.00 1 c . . .
 H(3) H 0.5861 0.8948 0.3802 0.059 Uiso 1.00 1 c R . .
 H(4) H 0.4284 0.6377 0.4165 0.093 Uiso 1.00 1 c R . .
 H(5) H 0.3150 0.9446 0.2977 0.068 Uiso 1.00 1 c R . .
 H(6) H 0.2353 0.7358 0.4851 0.109 Uiso 1.00 1 c R . .
 H(7) H 0.4482 0.9917 0.4370 0.094 Uiso 1.00 1 c R . .
 H(8) H 0.3970 0.9867 0.3890 0.094 Uiso 1.00 1 c R . .
 H(9) H 0.5597 1.1809 0.2105 0.077 Uiso 1.00 1 c R . .
 H(10) H 0.4345 1.2141 0.2296 0.077 Uiso 1.00 1 c R . .
 H(11) H 0.3302 1.0698 0.3176 0.075 Uiso 1.00 1 c R . .
 H(12) H 0.4724 1.0473 0.3061 0.074 Uiso 1.00 1 c R . .
 H(13) H 0.1411 0.8579 0.4480 0.077 Uiso 1.00 1 c R . .
 H(14) H 0.2228 0.8448 0.4904 0.078 Uiso 1.00 1 c R . .
 H(15) H 0.6219 1.1483 0.2754 0.132 Uiso 1.00 1 c R . .
 H(16) H 0.5676 1.2167 0.2870 0.131 Uiso 1.00 1 c R . .
 H(17) H 0.3893 1.1729 0.3136 0.103 Uiso 1.00 1 c R . .
 H(18) H 0.5092 1.1417 0.3374 0.103 Uiso 1.00 1 c R . .
 H(19) H 0.1226 0.5827 0.4971 0.161 Uiso 1.00 1 c R . .
 H(20) H 0.1097 0.6508 0.5186 0.161 Uiso 1.00 1 c R . .
 H(21) H 0.0972 0.8119 0.3240 0.122 Uiso 1.00 1 c R . .
 H(22) H 0.2042 0.8521 0.3484 0.122 Uiso 1.00 1 c R . .
 H(23) H 0.1426 0.9948 0.3329 0.142 Uiso 1.00 1 c R . .
 H(24) H 0.0573 0.9882 0.2907 0.142 Uiso 1.00 1 c R . .
 H(25) H 0.2366 1.0279 0.4419 0.137 Uiso 1.00 1 c R . .
 H(26) H 0.1899 0.9692 0.4139 0.137 Uiso 1.00 1 c R . .
 H(27) H -0.0400 0.9010 0.3159 0.132 Uiso 1.00 1 c R . .
 H(28) H 0.0237 0.9164 0.3613 0.132 Uiso 1.00 1 c R . .
 H(29) H 0.1299 0.9546 0.4854 0.128 Uiso 1.00 1 c R . .
 H(30) H 0.2804 0.9501 0.4946 0.128 Uiso 1.00 1 c R . .
 H(31) H 0.0722 0.7367 0.4233 0.189 Uiso 1.00 1 c R . .
 H(32) H 0.1469 0.6795 0.4012 0.189 Uiso 1.00 1 c R . .
 H(33) H 0.0135 0.6149 0.4342 0.222 Uiso 1.00 1 c R . .
 H(34) H -0.0405 0.6712 0.4631 0.222 Uiso 1.00 1 c R . .
 H(35) H 0.3320 1.0107 0.0914 0.092 Uiso 1.00 1 c R . .
 H(36) H 0.2520 1.0740 0.0989 0.092 Uiso 1.00 1 c R . .
 H(37) H 0.1795 1.0103 0.0863 0.092 Uiso 1.00 1 c R . .
 H(38) H 0.7858 0.7768 0.3770 0.102 Uiso 1.00 1 c R . .
 H(39) H 0.7020 0.8114 0.3412 0.102 Uiso 1.00 1 c R . .
 H(40) H 0.7336 0.7379 0.3368 0.102 Uiso 1.00 1 c R . .
 H(41) H 0.3375 0.8238 0.2495 0.155 Uiso 1.00 1 c R . .
 H(42) H 0.3105 0.7887 0.2938 0.155 Uiso 1.00 1 c R . .
 H(43) H 0.3906 0.8530 0.2932 0.155 Uiso 1.00 1 c R . .
 H(44) H 0.4252 0.6444 0.5127 0.262 Uiso 1.00 1 c R . .
 H(45) H 0.3121 0.6161 0.5414 0.262 Uiso 1.00 1 c R . .
 H(46) H 0.3234 0.6906 0.5346 0.262 Uiso 1.00 1 c R . .


loop_
_atom_site_aniso_label
_atom_site_aniso_U_11
_atom_site_aniso_U_22
_atom_site_aniso_U_33
_atom_site_aniso_U_12
_atom_site_aniso_U_13
_atom_site_aniso_U_23
 N(1) 0.071(2) 0.046(2) 0.041(2) -0.0052(17) -0.0315(17) 0.0013(16)
 N(3) 0.076(2) 0.040(2) 0.048(2) -0.0216(17) -0.008(2) 0.0187(19)
 N(5) 0.055(2) 0.045(2) 0.048(2) -0.0216(18) 0.0303(15) 0.0047(16)
 N(6) 0.109(3) 0.029(2) 0.073(2) 0.013(2) 0.0306(19) -0.0189(18)
 N(7) 0.116(4) 0.084(3) 0.261(6) -0.061(3) 0.132(4) -0.030(3)
 N(8) 0.144(3) 0.081(3) 0.053(2) -0.053(2) -0.010(2) 0.031(2)
 C(1) 0.067(3) 0.038(2) 0.031(2) -0.031(2) 0.018(2) 0.001(2)
 C(2) 0.031(2) 0.048(2) 0.049(2) 0.000(2) -0.012(2) -0.005(2)
 C(3) 0.065(3) 0.028(2) 0.069(3) -0.016(2) -0.022(2) 0.018(2)
 C(7) 0.046(3) 0.052(2) 0.030(2) -0.010(2) 0.0152(19) 0.008(2)
 C(10) 0.043(2) 0.046(2) 0.039(2) -0.017(2) -0.0103(19) 0.003(2)
 C(11) 0.065(3) 0.053(2) 0.023(2) 0.016(2) 0.0207(19) -0.020(2)
 C(12) 0.030(2) 0.032(2) 0.047(2) -0.0091(18) 0.002(2) 0.000(2)
 C(13) 0.119(3) 0.064(2) 0.046(2) -0.022(2) -0.018(2) 0.003(2)
 C(14) 0.124(3) 0.036(2) 0.076(3) 0.010(2) -0.003(2) 0.001(2)
 C(16) 0.047(2) 0.038(2) 0.038(2) -0.006(2) -0.015(2) -0.018(2)
 C(17) 0.059(2) 0.041(2) 0.028(2) 0.003(2) 0.008(2) -0.003(2)
 C(18) 0.082(3) 0.047(2) 0.065(3) -0.025(2) 0.001(2) -0.017(2)
 C(19) 0.084(3) 0.047(2) 0.026(2) -0.002(2) 0.020(2) 0.003(2)
 C(20) 0.024(2) 0.057(2) 0.040(2) 0.005(2) 0.0171(17) -0.005(2)
 C(21) 0.081(3) 0.052(2) 0.055(2) -0.008(2) -0.029(2) -0.020(2)
 C(22) 0.049(3) 0.040(2) 0.038(2) 0.003(2) 0.014(2) 0.008(2)
 C(23) 0.048(2) 0.056(2) 0.090(3) 0.009(2) 0.003(2) -0.001(2)
 C(24) 0.094(3) 0.074(2) 0.085(2) 0.010(2) 0.058(2) -0.015(2)
 C(25) 0.141(4) 0.086(3) 0.102(3) -0.072(2) -0.029(3) -0.010(3)
 C(26) 0.078(3) 0.063(3) 0.054(3) -0.014(2) 0.032(2) -0.009(2)
 C(27) 0.104(3) 0.070(3) 0.058(3) -0.010(3) 0.044(2) -0.018(2)
 C(28) 0.076(3) 0.049(2) 0.045(2) -0.020(2) 0.013(2) 0.002(2)
 C(29) 0.116(3) 0.093(3) 0.049(2) -0.044(2) -0.013(2) -0.013(2)
 C(30) 0.098(4) 0.055(3) 0.119(4) -0.049(3) 0.020(3) 0.004(2)
 C(31) 0.182(6) 0.093(4) 0.128(5) -0.022(4) 0.021(4) -0.019(3)
 C(32) 0.118(4) 0.074(3) 0.113(4) -0.017(3) -0.027(3) 0.027(3)
 C(33) 0.156(4) 0.130(4) 0.067(3) 0.026(3) 0.004(3) 0.036(3)
 C(34) 0.132(4) 0.052(3) 0.159(4) 0.026(3) 0.009(3) -0.022(2)
 C(35) 0.097(4) 0.127(4) 0.106(4) -0.040(3) 0.014(3) 0.023(3)
 C(36) 0.134(3) 0.098(3) 0.155(4) 0.089(3) -0.014(3) -0.001(2)
 C(37) 0.111(3) 0.066(3) 0.143(4) 0.011(3) 0.049(3) -0.020(3)
 C(38) 0.106(4) 0.231(6) 0.135(4) -0.046(4) -0.011(3) 0.033(4)
 C(39) 0.143(4) 0.443(8) 0.070(3) -0.000(4) -0.068(3) -0.024(4)
 C(40) 0.138(6) 0.142(5) 0.274(8) -0.060(4) 0.050(5) 0.036(5)

#==============================================================================

_computing_data_collection            'PROCESS-AUTO'
_computing_cell_refinement            'PROCESS-AUTO'
_computing_data_reduction             'CrystalStructure'
_computing_structure_solution         'SIR92'
_computing_structure_refinement       'CRYSTALS'
_computing_publication_material       'CrystalStructure 3.7.0'
_computing_molecular_graphics          ?

#==============================================================================

# MOLECULAR GEOMETRY

_geom_special_details
;
    ENTER SPECIAL DETAILS OF THE MOLECULAR GEOMETRY
;

loop_
_geom_bond_atom_site_label_1
_geom_bond_atom_site_label_2
_geom_bond_distance
_geom_bond_publ_flag
_geom_bond_site_symmetry_1
_geom_bond_site_symmetry_2
N(1) C(3) 1.358(4) ? . .
N(1) C(19) 1.340(4) ? . .
N(3) C(16) 1.374(4) ? . .
N(3) C(17) 1.376(4) ? . .
N(3) H(1) 0.912(18) ? . .
N(5) C(1) 1.396(4) ? . .
N(5) C(7) 1.369(4) ? . .
N(5) H(3) 0.950 ? . .
N(6) C(11) 1.352(4) ? . .
N(6) C(27) 1.357(5) ? . .
N(7) C(30) 1.371(5) ? . .
N(7) C(31) 1.364(7) ? . .
N(7) C(39) 1.569(6) ? . .
N(8) C(28) 1.440(4) ? . .
N(8) C(32) 1.403(5) ? . .
N(8) C(36) 1.491(4) ? . .
C(1) C(11) 1.393(5) ? . .
C(1) C(22) 1.405(4) ? . .
C(2) C(3) 1.369(5) ? . .
C(2) C(10) 1.394(4) ? . .
C(2) C(28) 1.512(4) ? . .
C(3) H(2) 0.852(17) ? . .
C(7) C(14) 1.485(4) ? . .
C(7) C(20) 1.363(4) ? . .
C(10) C(12) 1.413(4) ? . .
C(10) C(17) 1.412(4) ? . .
C(11) C(24) 1.502(4) ? . .
C(12) C(16) 1.368(4) ? . .
C(12) C(21) 1.498(4) ? . .
C(13) C(19) 1.501(4) ? . .
C(13) H(35) 0.950 ? . .
C(13) H(36) 0.950 ? . .
C(13) H(37) 0.950 ? . .
C(14) C(34) 1.529(5) ? . .
C(14) H(7) 0.950 ? . .
C(14) H(8) 0.950 ? . .
C(16) C(18) 1.482(4) ? . .
C(17) C(19) 1.379(4) ? . .
C(18) C(25) 1.492(5) ? . .
C(18) H(9) 0.950 ? . .
C(18) H(10) 0.950 ? . .
C(20) C(22) 1.419(4) ? . .
C(20) C(23) 1.501(4) ? . .
C(21) C(29) 1.511(4) ? . .
C(21) H(11) 0.950 ? . .
C(21) H(12) 0.950 ? . .
C(22) C(26) 1.430(5) ? . .
C(23) C(37) 1.526(4) ? . .
C(23) H(13) 0.950 ? . .
C(23) H(14) 0.950 ? . .
C(24) H(38) 0.950 ? . .
C(24) H(39) 0.950 ? . .
C(24) H(40) 0.950 ? . .
C(25) C(29) 1.440(4) ? . .
C(25) H(15) 0.950 ? . .
C(25) H(16) 0.950 ? . .
C(26) C(27) 1.352(5) ? . .
C(26) C(30) 1.520(5) ? . .
C(27) H(4) 0.950 ? . .
C(28) C(33) 1.593(5) ? . .
C(28) H(5) 0.950 ? . .
C(29) H(17) 0.950 ? . .
C(29) H(18) 0.950 ? . .
C(30) C(38) 1.689(6) ? . .
C(30) H(6) 0.950 ? . .
C(31) C(40) 1.602(8) ? . .
C(31) H(19) 0.950 ? . .
C(31) H(20) 0.950 ? . .
C(32) C(35) 1.555(5) ? . .
C(32) H(21) 0.950 ? . .
C(32) H(22) 0.950 ? . .
C(33) C(35) 1.489(5) ? . .
C(33) H(23) 0.950 ? . .
C(33) H(24) 0.950 ? . .
C(34) C(37) 1.471(5) ? . .
C(34) H(25) 0.950 ? . .
C(34) H(26) 0.950 ? . .
C(35) H(27) 0.950 ? . .
C(35) H(28) 0.950 ? . .
C(36) H(41) 0.950 ? . .
C(36) H(42) 0.950 ? . .
C(36) H(43) 0.950 ? . .
C(37) H(29) 0.950 ? . .
C(37) H(30) 0.950 ? . .
C(38) C(40) 1.445(7) ? . .
C(38) H(31) 0.950 ? . .
C(38) H(32) 0.950 ? . .
C(39) H(44) 0.950 ? . .
C(39) H(45) 0.950 ? . .
C(39) H(46) 0.950 ? . .
C(40) H(33) 0.950 ? . .
C(40) H(34) 0.950 ? . .

loop_
_geom_angle_atom_site_label_1
_geom_angle_atom_site_label_2
_geom_angle_atom_site_label_3
_geom_angle
_geom_angle_publ_flag
_geom_angle_site_symmetry_1
_geom_angle_site_symmetry_2
_geom_angle_site_symmetry_3
C(3) N(1) C(19) 117.2(2) ? . . .
C(16) N(3) C(17) 108.7(2) ? . . .
C(16) N(3) H(1) 127.4(11) ? . . .
C(17) N(3) H(1) 123.9(11) ? . . .
C(1) N(5) C(7) 108.6(2) ? . . .
C(1) N(5) H(3) 125.8 ? . . .
C(7) N(5) H(3) 125.6 ? . . .
C(11) N(6) C(27) 114.8(2) ? . . .
C(30) N(7) C(31) 108.2(4) ? . . .
C(30) N(7) C(39) 103.6(3) ? . . .
C(31) N(7) C(39) 102.8(4) ? . . .
C(28) N(8) C(32) 111.2(2) ? . . .
C(28) N(8) C(36) 108.2(2) ? . . .
C(32) N(8) C(36) 106.7(2) ? . . .
N(5) C(1) C(11) 130.3(3) ? . . .
N(5) C(1) C(22) 106.0(2) ? . . .
C(11) C(1) C(22) 123.6(3) ? . . .
C(3) C(2) C(10) 116.2(3) ? . . .
C(3) C(2) C(28) 120.0(3) ? . . .
C(10) C(2) C(28) 123.8(2) ? . . .
N(1) C(3) C(2) 127.3(3) ? . . .
N(1) C(3) H(2) 114.4(13) ? . . .
C(2) C(3) H(2) 118.3(13) ? . . .
N(5) C(7) C(14) 123.3(2) ? . . .
N(5) C(7) C(20) 110.7(2) ? . . .
C(14) C(7) C(20) 126.0(3) ? . . .
C(2) C(10) C(12) 135.0(3) ? . . .
C(2) C(10) C(17) 116.5(2) ? . . .
C(12) C(10) C(17) 108.4(2) ? . . .
N(6) C(11) C(1) 120.0(3) ? . . .
N(6) C(11) C(24) 119.0(3) ? . . .
C(1) C(11) C(24) 121.0(3) ? . . .
C(10) C(12) C(16) 105.9(2) ? . . .
C(10) C(12) C(21) 133.8(2) ? . . .
C(16) C(12) C(21) 120.3(2) ? . . .
C(19) C(13) H(35) 106.6 ? . . .
C(19) C(13) H(36) 112.1 ? . . .
C(19) C(13) H(37) 109.6 ? . . .
H(35) C(13) H(36) 109.5 ? . . .
H(35) C(13) H(37) 109.5 ? . . .
H(36) C(13) H(37) 109.5 ? . . .
C(7) C(14) C(34) 109.7(2) ? . . .
C(7) C(14) H(7) 112.1 ? . . .
C(7) C(14) H(8) 108.1 ? . . .
C(34) C(14) H(7) 106.5 ? . . .
C(34) C(14) H(8) 111.0 ? . . .
H(7) C(14) H(8) 109.5 ? . . .
N(3) C(16) C(12) 110.3(2) ? . . .
N(3) C(16) C(18) 122.2(2) ? . . .
C(12) C(16) C(18) 127.4(3) ? . . .
N(3) C(17) C(10) 106.5(2) ? . . .
N(3) C(17) C(19) 129.7(3) ? . . .
C(10) C(17) C(19) 123.7(3) ? . . .
C(16) C(18) C(25) 109.8(2) ? . . .
C(16) C(18) H(9) 110.5 ? . . .
C(16) C(18) H(10) 109.6 ? . . .
C(25) C(18) H(9) 110.1 ? . . .
C(25) C(18) H(10) 107.3 ? . . .
H(9) C(18) H(10) 109.5 ? . . .
N(1) C(19) C(13) 119.0(2) ? . . .
N(1) C(19) C(17) 119.0(3) ? . . .
C(13) C(19) C(17) 122.0(2) ? . . .
C(7) C(20) C(22) 105.9(2) ? . . .
C(7) C(20) C(23) 121.8(3) ? . . .
C(22) C(20) C(23) 132.3(2) ? . . .
C(12) C(21) C(29) 111.8(2) ? . . .
C(12) C(21) H(11) 109.4 ? . . .
C(12) C(21) H(12) 107.4 ? . . .
C(29) C(21) H(11) 111.3 ? . . .
C(29) C(21) H(12) 107.4 ? . . .
H(11) C(21) H(12) 109.5 ? . . .
C(1) C(22) C(20) 108.8(2) ? . . .
C(1) C(22) C(26) 116.1(3) ? . . .
C(20) C(22) C(26) 135.1(3) ? . . .
C(20) C(23) C(37) 111.7(2) ? . . .
C(20) C(23) H(13) 109.4 ? . . .
C(20) C(23) H(14) 109.1 ? . . .
C(37) C(23) H(13) 107.3 ? . . .
C(37) C(23) H(14) 109.9 ? . . .
H(13) C(23) H(14) 109.5 ? . . .
C(11) C(24) H(38) 108.2 ? . . .
C(11) C(24) H(39) 110.4 ? . . .
C(11) C(24) H(40) 109.8 ? . . .
H(38) C(24) H(39) 109.5 ? . . .
H(38) C(24) H(40) 109.5 ? . . .
H(39) C(24) H(40) 109.5 ? . . .
C(18) C(25) C(29) 116.9(2) ? . . .
C(18) C(25) H(15) 106.1 ? . . .
C(18) C(25) H(16) 110.8 ? . . .
C(29) C(25) H(15) 105.5 ? . . .
C(29) C(25) H(16) 107.8 ? . . .
H(15) C(25) H(16) 109.5 ? . . .
C(22) C(26) C(27) 114.9(3) ? . . .
C(22) C(26) C(30) 120.8(3) ? . . .
C(27) C(26) C(30) 124.3(3) ? . . .
N(6) C(27) C(26) 130.4(3) ? . . .
N(6) C(27) H(4) 113.0 ? . . .
C(26) C(27) H(4) 116.3 ? . . .
N(8) C(28) C(2) 114.9(2) ? . . .
N(8) C(28) C(33) 98.5(2) ? . . .
N(8) C(28) H(5) 111.7 ? . . .
C(2) C(28) C(33) 110.3(2) ? . . .
C(2) C(28) H(5) 109.6 ? . . .
C(33) C(28) H(5) 111.5 ? . . .
C(21) C(29) C(25) 117.2(2) ? . . .
C(21) C(29) H(17) 105.8 ? . . .
C(21) C(29) H(18) 107.8 ? . . .
C(25) C(29) H(17) 105.5 ? . . .
C(25) C(29) H(18) 110.7 ? . . .
H(17) C(29) H(18) 109.5 ? . . .
N(7) C(30) C(26) 114.8(3) ? . . .
N(7) C(30) C(38) 97.0(3) ? . . .
N(7) C(30) H(6) 110.3 ? . . .
C(26) C(30) C(38) 108.5(3) ? . . .
C(26) C(30) H(6) 112.5 ? . . .
C(38) C(30) H(6) 113.0 ? . . .
N(7) C(31) C(40) 102.7(4) ? . . .
N(7) C(31) H(19) 110.8 ? . . .
N(7) C(31) H(20) 111.3 ? . . .
C(40) C(31) H(19) 111.0 ? . . .
C(40) C(31) H(20) 111.5 ? . . .
H(19) C(31) H(20) 109.5 ? . . .
N(8) C(32) C(35) 100.0(3) ? . . .
N(8) C(32) H(21) 111.3 ? . . .
N(8) C(32) H(22) 112.3 ? . . .
C(35) C(32) H(21) 111.7 ? . . .
C(35) C(32) H(22) 111.8 ? . . .
H(21) C(32) H(22) 109.5 ? . . .
C(28) C(33) C(35) 107.5(3) ? . . .
C(28) C(33) H(23) 110.9 ? . . .
C(28) C(33) H(24) 107.0 ? . . .
C(35) C(33) H(23) 111.1 ? . . .
C(35) C(33) H(24) 110.8 ? . . .
H(23) C(33) H(24) 109.5 ? . . .
C(14) C(34) C(37) 114.2(3) ? . . .
C(14) C(34) H(25) 111.2 ? . . .
C(14) C(34) H(26) 105.9 ? . . .
C(37) C(34) H(25) 112.8 ? . . .
C(37) C(34) H(26) 102.5 ? . . .
H(25) C(34) H(26) 109.5 ? . . .
C(32) C(35) C(33) 102.8(3) ? . . .
C(32) C(35) H(27) 111.6 ? . . .
C(32) C(35) H(28) 109.4 ? . . .
C(33) C(35) H(27) 111.7 ? . . .
C(33) C(35) H(28) 111.7 ? . . .
H(27) C(35) H(28) 109.5 ? . . .
N(8) C(36) H(41) 108.7 ? . . .
N(8) C(36) H(42) 111.3 ? . . .
N(8) C(36) H(43) 108.5 ? . . .
H(41) C(36) H(42) 109.5 ? . . .
H(41) C(36) H(43) 109.5 ? . . .
H(42) C(36) H(43) 109.5 ? . . .
C(23) C(37) C(34) 113.8(2) ? . . .
C(23) C(37) H(29) 113.0 ? . . .
C(23) C(37) H(30) 106.6 ? . . .
C(34) C(37) H(29) 110.4 ? . . .
C(34) C(37) H(30) 103.0 ? . . .
H(29) C(37) H(30) 109.5 ? . . .
C(30) C(38) C(40) 102.8(3) ? . . .
C(30) C(38) H(31) 112.8 ? . . .
C(30) C(38) H(32) 108.4 ? . . .
C(40) C(38) H(31) 112.0 ? . . .
C(40) C(38) H(32) 111.2 ? . . .
H(31) C(38) H(32) 109.5 ? . . .
N(7) C(39) H(44) 105.6 ? . . .
N(7) C(39) H(45) 111.2 ? . . .
N(7) C(39) H(46) 111.5 ? . . .
H(44) C(39) H(45) 109.5 ? . . .
H(44) C(39) H(46) 109.5 ? . . .
H(45) C(39) H(46) 109.5 ? . . .
C(31) C(40) C(38) 103.8(4) ? . . .
C(31) C(40) H(33) 110.9 ? . . .
C(31) C(40) H(34) 110.7 ? . . .
C(38) C(40) H(33) 111.5 ? . . .
C(38) C(40) H(34) 110.4 ? . . .
H(33) C(40) H(34) 109.5 ? . . .

loop_
_geom_torsion_atom_site_label_1
_geom_torsion_atom_site_label_2
_geom_torsion_atom_site_label_3
_geom_torsion_atom_site_label_4
_geom_torsion
_geom_torsion_publ_flag
_geom_torsion_site_symmetry_1
_geom_torsion_site_symmetry_2
_geom_torsion_site_symmetry_3
_geom_torsion_site_symmetry_4
C(3) N(1) C(19) C(13) 176.6(3) ? . . . .
C(3) N(1) C(19) C(17) -3.4(6) ? . . . .
C(19) N(1) C(3) C(2) 1.1(6) ? . . . .
C(16) N(3) C(17) C(10) -0.1(3) ? . . . .
C(16) N(3) C(17) C(19) -178.2(4) ? . . . .
C(17) N(3) C(16) C(12) 1.4(4) ? . . . .
C(17) N(3) C(16) C(18) 179.8(3) ? . . . .
C(1) N(5) C(7) C(14) -177.6(3) ? . . . .
C(1) N(5) C(7) C(20) 2.2(4) ? . . . .
C(7) N(5) C(1) C(11) -177.3(4) ? . . . .
C(7) N(5) C(1) C(22) -2.3(4) ? . . . .
C(11) N(6) C(27) C(26) -1.7(7) ? . . . .
C(27) N(6) C(11) C(1) -2.8(6) ? . . . .
C(27) N(6) C(11) C(24) 179.4(3) ? . . . .
C(30) N(7) C(31) C(40) 50.2(6) ? . . . .
C(31) N(7) C(30) C(26) -165.2(5) ? . . . .
C(31) N(7) C(30) C(38) -50.8(6) ? . . . .
C(39) N(7) C(30) C(26) 85.6(5) ? . . . .
C(39) N(7) C(30) C(38) -160.1(4) ? . . . .
C(39) N(7) C(31) C(40) 158.9(4) ? . . . .
C(28) N(8) C(32) C(35) 47.3(5) ? . . . .
C(32) N(8) C(28) C(2) -155.2(4) ? . . . .
C(32) N(8) C(28) C(33) -37.8(5) ? . . . .
C(36) N(8) C(28) C(2) 89.1(4) ? . . . .
C(36) N(8) C(28) C(33) -153.5(3) ? . . . .
C(36) N(8) C(32) C(35) 165.1(3) ? . . . .
N(5) C(1) C(11) N(6) -179.9(3) ? . . . .
N(5) C(1) C(11) C(24) -2.2(6) ? . . . .
N(5) C(1) C(22) C(20) 1.6(4) ? . . . .
N(5) C(1) C(22) C(26) -179.7(3) ? . . . .
C(11) C(1) C(22) C(20) 176.9(4) ? . . . .
C(11) C(1) C(22) C(26) -4.5(6) ? . . . .
C(22) C(1) C(11) N(6) 6.0(6) ? . . . .
C(22) C(1) C(11) C(24) -176.2(3) ? . . . .
C(3) C(2) C(10) C(12) -178.0(4) ? . . . .
C(3) C(2) C(10) C(17) -3.0(5) ? . . . .
C(10) C(2) C(3) N(1) 2.3(6) ? . . . .
C(3) C(2) C(28) N(8) 15.1(6) ? . . . .
C(3) C(2) C(28) C(33) -95.2(4) ? . . . .
C(28) C(2) C(3) N(1) -177.1(4) ? . . . .
C(10) C(2) C(28) N(8) -164.3(4) ? . . . .
C(10) C(2) C(28) C(33) 85.5(4) ? . . . .
C(28) C(2) C(10) C(12) 1.3(7) ? . . . .
C(28) C(2) C(10) C(17) 176.4(3) ? . . . .
N(5) C(7) C(14) C(34) 167.7(3) ? . . . .
N(5) C(7) C(20) C(22) -1.2(4) ? . . . .
N(5) C(7) C(20) C(23) 177.9(3) ? . . . .
C(14) C(7) C(20) C(22) 178.6(3) ? . . . .
C(14) C(7) C(20) C(23) -2.3(6) ? . . . .
C(20) C(7) C(14) C(34) -12.1(6) ? . . . .
C(2) C(10) C(12) C(16) 177.4(4) ? . . . .
C(2) C(10) C(12) C(21) -3.2(7) ? . . . .
C(2) C(10) C(17) N(3) -177.6(3) ? . . . .
C(2) C(10) C(17) C(19) 0.7(6) ? . . . .
C(12) C(10) C(17) N(3) -1.2(4) ? . . . .
C(12) C(10) C(17) C(19) 177.0(4) ? . . . .
C(17) C(10) C(12) C(16) 2.1(4) ? . . . .
C(17) C(10) C(12) C(21) -178.6(4) ? . . . .
C(10) C(12) C(16) N(3) -2.2(4) ? . . . .
C(10) C(12) C(16) C(18) 179.6(3) ? . . . .
C(10) C(12) C(21) C(29) -167.8(4) ? . . . .
C(16) C(12) C(21) C(29) 11.5(5) ? . . . .
C(21) C(12) C(16) N(3) 178.4(3) ? . . . .
C(21) C(12) C(16) C(18) 0.2(4) ? . . . .
C(7) C(14) C(34) C(37) 41.1(5) ? . . . .
N(3) C(16) C(18) C(25) -167.3(3) ? . . . .
C(12) C(16) C(18) C(25) 10.8(6) ? . . . .
N(3) C(17) C(19) N(1) -179.5(4) ? . . . .
N(3) C(17) C(19) C(13) 0.5(7) ? . . . .
C(10) C(17) C(19) N(1) 2.7(6) ? . . . .
C(10) C(17) C(19) C(13) -177.4(3) ? . . . .
C(16) C(18) C(25) C(29) -34.9(5) ? . . . .
C(7) C(20) C(22) C(1) -0.3(4) ? . . . .
C(7) C(20) C(22) C(26) -178.6(4) ? . . . .
C(7) C(20) C(23) C(37) -11.5(5) ? . . . .
C(22) C(20) C(23) C(37) 167.3(4) ? . . . .
C(23) C(20) C(22) C(1) -179.3(4) ? . . . .
C(23) C(20) C(22) C(26) 2.5(8) ? . . . .
C(12) C(21) C(29) C(25) -37.5(5) ? . . . .
C(1) C(22) C(26) C(27) 0.0(5) ? . . . .
C(1) C(22) C(26) C(30) -179.8(3) ? . . . .
C(20) C(22) C(26) C(27) 178.2(4) ? . . . .
C(20) C(22) C(26) C(30) -1.7(7) ? . . . .
C(20) C(23) C(37) C(34) 40.3(5) ? . . . .
C(18) C(25) C(29) C(21) 51.4(5) ? . . . .
C(22) C(26) C(27) N(6) 3.1(7) ? . . . .
C(22) C(26) C(30) N(7) -163.4(5) ? . . . .
C(22) C(26) C(30) C(38) 88.6(5) ? . . . .
C(27) C(26) C(30) N(7) 16.7(7) ? . . . .
C(27) C(26) C(30) C(38) -91.3(5) ? . . . .
C(30) C(26) C(27) N(6) -177.1(4) ? . . . .
N(8) C(28) C(33) C(35) 11.9(4) ? . . . .
C(2) C(28) C(33) C(35) 132.2(4) ? . . . .
N(7) C(30) C(38) C(40) 31.3(6) ? . . . .
C(26) C(30) C(38) C(40) 151.8(5) ? . . . .
N(7) C(31) C(40) C(38) -24.8(6) ? . . . .
N(8) C(32) C(35) C(33) -34.3(5) ? . . . .
C(28) C(33) C(35) C(32) 13.3(5) ? . . . .
C(14) C(34) C(37) C(23) -57.2(5) ? . . . .
C(30) C(38) C(40) C(31) -3.5(6) ? . . . .

loop_
_geom_contact_atom_site_label_1
_geom_contact_atom_site_label_2
_geom_contact_distance
_geom_contact_publ_flag
_geom_contact_site_symmetry_1
_geom_contact_site_symmetry_2
N(1) N(5) 2.866(3) ? . 8_455
N(1) H(3) 1.950 ? . 8_455
N(1) H(8) 3.286 ? . 8_455
N(1) H(12) 3.025 ? . 8_455
N(1) H(27) 3.130 ? . 8_555
N(1) H(39) 2.925 ? . 8_455
N(3) N(6) 2.937(4) ? . 7_655
N(3) H(15) 2.987 ? . 8_455
N(3) H(23) 3.560 ? . 8_555
N(3) H(24) 3.134 ? . 8_555
N(3) H(40) 3.039 ? . 7_655
N(5) N(1) 2.866(3) ? . 8_555
N(5) H(2) 3.396(19) ? . 8_555
N(5) H(19) 3.584 ? . 6_566
N(5) H(20) 2.836 ? . 6_566
N(5) H(22) 3.484 ? . .
N(5) H(37) 3.344 ? . 8_555
N(5) H(43) 3.351 ? . .
N(5) H(45) 3.571 ? . 6_566
N(6) N(3) 2.937(4) ? . 7_645
N(6) H(1) 2.048(18) ? . 7_645
N(6) H(9) 3.309 ? . 7_645
N(6) H(36) 3.089 ? . 7_645
N(7) C(34) 3.534(5) ? . 2_545
N(7) H(25) 2.615 ? . 2_545
C(1) H(20) 2.871 ? . 6_566
C(1) H(22) 3.572 ? . .
C(1) H(43) 3.553 ? . .
C(2) H(12) 3.413 ? . 8_455
C(2) H(24) 3.390 ? . 8_555
C(2) H(27) 3.099 ? . 8_555
C(3) H(3) 2.818 ? . 8_455
C(3) H(12) 3.124 ? . 8_455
C(3) H(27) 2.990 ? . 8_555
C(3) H(39) 2.885 ? . 8_455
C(3) H(43) 3.366 ? . 8_455
C(7) C(31) 3.585(6) ? . 6_566
C(7) H(19) 3.399 ? . 6_566
C(7) H(20) 2.985 ? . 6_566
C(7) H(22) 3.102 ? . .
C(7) H(37) 3.542 ? . 8_555
C(10) H(12) 3.486 ? . 8_455
C(10) H(15) 3.098 ? . 8_455
C(10) H(24) 2.785 ? . 8_555
C(10) H(27) 3.314 ? . 8_555
C(11) H(1) 2.953(18) ? . 7_645
C(11) H(9) 3.573 ? . 7_645
C(11) H(10) 3.530 ? . 7_645
C(11) H(20) 3.560 ? . 6_566
C(11) H(46) 3.598 ? . 6_566
C(12) H(15) 3.079 ? . 8_455
C(12) H(24) 2.872 ? . 8_555
C(13) H(3) 3.257 ? . 8_455
C(13) H(7) 3.378 ? . 8_455
C(13) H(30) 3.315 ? . 4_574
C(13) H(33) 3.407 ? . 7_555
C(13) H(45) 3.550 ? . 3_564
C(14) H(19) 3.338 ? . 2_555
C(14) H(33) 3.181 ? . 2_555
C(14) H(37) 3.065 ? . 8_555
C(16) H(15) 2.995 ? . 8_455
C(16) H(24) 3.071 ? . 8_555
C(16) H(40) 3.392 ? . 7_655
C(17) C(33) 3.566(5) ? . 8_555
C(17) H(12) 3.319 ? . 8_455
C(17) H(15) 3.061 ? . 8_455
C(17) H(24) 2.967 ? . 8_555
C(17) H(27) 3.369 ? . 8_555
C(18) H(40) 3.311 ? . 7_655
C(18) H(41) 3.539 ? . 7_655
C(18) H(42) 3.154 ? . 7_655
C(19) H(3) 2.960 ? . 8_455
C(19) H(12) 3.142 ? . 8_455
C(19) H(27) 3.288 ? . 8_555
C(19) H(28) 3.435 ? . 8_555
C(20) H(20) 3.076 ? . 6_566
C(20) H(22) 2.982 ? . .
C(20) H(34) 3.333 ? . 6_566
C(21) H(8) 3.295 ? . .
C(22) H(20) 2.995 ? . 6_566
C(22) H(22) 3.271 ? . .
C(22) H(34) 3.544 ? . 6_566
C(23) H(22) 3.515 ? . .
C(23) H(34) 3.396 ? . 6_566
C(23) H(44) 3.073 ? . 6_466
C(24) H(1) 3.217(18) ? . 7_645
C(24) H(2) 3.376(18) ? . 8_555
C(24) H(10) 3.254 ? . 7_645
C(24) H(16) 3.267 ? . 2_645
C(24) H(46) 3.554 ? . 6_566
C(25) H(21) 3.478 ? . 2_555
C(25) H(40) 3.168 ? . 2_655
C(25) H(41) 3.394 ? . 7_655
C(25) H(42) 3.506 ? . 7_655
C(27) H(1) 2.957(18) ? . 7_645
C(29) H(21) 3.518 ? . 2_555
C(29) H(32) 3.059 ? . 2_555
C(31) C(7) 3.585(6) ? . 6_466
C(31) H(7) 3.362 ? . 2_545
C(31) H(25) 2.897 ? . 2_545
C(33) C(17) 3.566(5) ? . 8_455
C(33) H(26) 3.222 ? . .
C(34) N(7) 3.534(5) ? . 2_555
C(34) H(19) 3.049 ? . 2_555
C(34) H(23) 3.322 ? . .
C(34) H(28) 3.502 ? . .
C(35) H(26) 3.183 ? . .
C(36) H(2) 3.540(18) ? . 8_555
C(36) H(9) 3.311 ? . 7_645
C(36) H(10) 3.456 ? . 7_645
C(36) H(16) 3.293 ? . 7_645
C(36) H(27) 3.553 ? . 8_555
C(37) H(19) 3.424 ? . 2_555
C(37) H(44) 3.429 ? . 6_466
C(38) H(17) 3.520 ? . 2_545
C(38) H(18) 3.252 ? . 2_545
C(39) H(13) 3.236 ? . 6_566
C(39) H(25) 3.543 ? . 2_545
C(39) H(38) 3.480 ? . 6_466
C(40) H(7) 3.310 ? . 2_545
C(40) H(18) 3.521 ? . 2_545
C(40) H(25) 3.425 ? . 2_545
H(1) N(6) 2.048(18) ? . 7_655
H(1) C(11) 2.953(18) ? . 7_655
H(1) C(24) 3.217(18) ? . 7_655
H(1) C(27) 2.957(18) ? . 7_655
H(1) H(4) 2.917 ? . 7_655
H(1) H(15) 3.406 ? . 8_455
H(1) H(40) 2.628 ? . 7_655
H(2) N(5) 3.396(19) ? . 8_455
H(2) C(24) 3.376(18) ? . 8_455
H(2) C(36) 3.540(18) ? . 8_455
H(2) H(3) 2.736 ? . 8_455
H(2) H(5) 3.399 ? . 8_455
H(2) H(12) 3.498 ? . 8_455
H(2) H(27) 3.343 ? . 8_555
H(2) H(39) 2.440 ? . 8_455
H(2) H(43) 2.677 ? . 8_455
H(3) N(1) 1.950 ? . 8_555
H(3) C(3) 2.818 ? . 8_555
H(3) C(13) 3.257 ? . 8_555
H(3) C(19) 2.960 ? . 8_555
H(3) H(2) 2.736 ? . 8_555
H(3) H(20) 3.219 ? . 6_566
H(3) H(35) 3.552 ? . 8_555
H(3) H(37) 2.751 ? . 8_555
H(3) H(43) 3.409 ? . .
H(3) H(45) 3.307 ? . 6_566
H(4) H(1) 2.917 ? . 7_645
H(4) H(25) 2.913 ? . 2_545
H(4) H(35) 3.573 ? . 7_645
H(4) H(36) 3.520 ? . 7_645
H(5) H(2) 3.399 ? . 8_555
H(5) H(8) 3.017 ? . .
H(6) H(34) 3.358 ? . 6_566
H(7) C(13) 3.378 ? . 8_555
H(7) C(31) 3.362 ? . 2_555
H(7) C(40) 3.310 ? . 2_555
H(7) H(19) 2.708 ? . 2_555
H(7) H(19) 3.074 ? . 6_566
H(7) H(33) 2.566 ? . 2_555
H(7) H(37) 2.475 ? . 8_555
H(8) N(1) 3.286 ? . 8_555
H(8) C(21) 3.295 ? . .
H(8) H(5) 3.017 ? . .
H(8) H(11) 2.840 ? . .
H(8) H(12) 2.906 ? . .
H(8) H(23) 3.089 ? . .
H(8) H(33) 3.108 ? . 2_555
H(8) H(37) 2.994 ? . 8_555
H(9) N(6) 3.309 ? . 7_655
H(9) C(11) 3.573 ? . 7_655
H(9) C(36) 3.311 ? . 7_655
H(9) H(17) 3.419 ? . 8_555
H(9) H(40) 3.499 ? . 7_655
H(9) H(41) 3.347 ? . 7_655
H(9) H(42) 2.580 ? . 7_655
H(9) H(43) 3.577 ? . 7_655
H(10) C(11) 3.530 ? . 7_655
H(10) C(24) 3.254 ? . 7_655
H(10) C(36) 3.456 ? . 7_655
H(10) H(15) 3.443 ? . 8_455
H(10) H(21) 3.513 ? . 2_555
H(10) H(39) 3.245 ? . 7_655
H(10) H(40) 2.683 ? . 7_655
H(10) H(41) 3.290 ? . 7_655
H(10) H(42) 3.506 ? . 2_555
H(10) H(42) 3.085 ? . 7_655
H(10) H(43) 3.432 ? . 7_655
H(11) H(8) 2.840 ? . .
H(11) H(32) 3.402 ? . 2_555
H(12) N(1) 3.025 ? . 8_555
H(12) C(2) 3.413 ? . 8_555
H(12) C(3) 3.124 ? . 8_555
H(12) C(10) 3.486 ? . 8_555
H(12) C(17) 3.319 ? . 8_555
H(12) C(19) 3.142 ? . 8_555
H(12) H(2) 3.498 ? . 8_555
H(12) H(8) 2.906 ? . .
H(12) H(24) 3.292 ? . 8_555
H(13) C(39) 3.236 ? . 6_466
H(13) H(22) 3.089 ? . .
H(13) H(28) 3.128 ? . .
H(13) H(44) 2.490 ? . 6_466
H(13) H(45) 3.387 ? . 6_466
H(13) H(46) 3.407 ? . 6_466
H(14) H(34) 2.801 ? . 6_566
H(14) H(44) 3.020 ? . 6_466
H(15) N(3) 2.987 ? . 8_555
H(15) C(10) 3.098 ? . 8_555
H(15) C(12) 3.079 ? . 8_555
H(15) C(16) 2.995 ? . 8_555
H(15) C(17) 3.061 ? . 8_555
H(15) H(1) 3.406 ? . 8_555
H(15) H(10) 3.443 ? . 8_555
H(15) H(40) 3.002 ? . 2_655
H(16) C(24) 3.267 ? . 2_655
H(16) C(36) 3.293 ? . 7_655
H(16) H(21) 2.807 ? . 2_555
H(16) H(38) 3.346 ? . 2_655
H(16) H(39) 3.455 ? . 2_655
H(16) H(40) 2.554 ? . 2_655
H(16) H(41) 2.647 ? . 7_655
H(16) H(42) 3.119 ? . 7_655
H(17) C(38) 3.520 ? . 2_555
H(17) H(9) 3.419 ? . 8_455
H(17) H(21) 2.879 ? . 2_555
H(17) H(31) 3.599 ? . 2_555
H(17) H(32) 2.685 ? . 2_555
H(17) H(42) 3.182 ? . 2_555
H(18) C(38) 3.252 ? . 2_555
H(18) C(40) 3.521 ? . 2_555
H(18) H(31) 3.361 ? . 2_555
H(18) H(32) 2.615 ? . 2_555
H(18) H(33) 2.998 ? . 2_555
H(18) H(36) 3.421 ? . 8_555
H(18) H(40) 3.270 ? . 2_655
H(19) N(5) 3.584 ? . 6_466
H(19) C(7) 3.399 ? . 6_466
H(19) C(14) 3.338 ? . 2_545
H(19) C(34) 3.049 ? . 2_545
H(19) C(37) 3.424 ? . 2_545
H(19) H(7) 2.708 ? . 2_545
H(19) H(7) 3.074 ? . 6_466
H(19) H(25) 2.469 ? . 2_545
H(19) H(30) 2.900 ? . 2_545
H(19) H(30) 3.536 ? . 6_466
H(19) H(37) 3.365 ? . 3_565
H(20) N(5) 2.836 ? . 6_466
H(20) C(1) 2.871 ? . 6_466
H(20) C(7) 2.985 ? . 6_466
H(20) C(11) 3.560 ? . 6_466
H(20) C(20) 3.076 ? . 6_466
H(20) C(22) 2.995 ? . 6_466
H(20) H(3) 3.219 ? . 6_466
H(21) C(25) 3.478 ? . 2_545
H(21) C(29) 3.518 ? . 2_545
H(21) H(10) 3.513 ? . 2_545
H(21) H(16) 2.807 ? . 2_545
H(21) H(17) 2.879 ? . 2_545
H(21) H(31) 3.398 ? . .
H(21) H(41) 3.455 ? . 8_455
H(22) N(5) 3.484 ? . .
H(22) C(1) 3.572 ? . .
H(22) C(7) 3.102 ? . .
H(22) C(20) 2.982 ? . .
H(22) C(22) 3.271 ? . .
H(22) C(23) 3.515 ? . .
H(22) H(13) 3.089 ? . .
H(22) H(26) 3.125 ? . .
H(22) H(31) 3.547 ? . .
H(23) N(3) 3.560 ? . 8_455
H(23) C(34) 3.322 ? . .
H(23) H(8) 3.089 ? . .
H(23) H(25) 3.507 ? . .
H(23) H(26) 2.556 ? . .
H(24) N(3) 3.134 ? . 8_455
H(24) C(2) 3.390 ? . 8_455
H(24) C(10) 2.785 ? . 8_455
H(24) C(12) 2.872 ? . 8_455
H(24) C(16) 3.071 ? . 8_455
H(24) C(17) 2.967 ? . 8_455
H(24) H(12) 3.292 ? . 8_455
H(25) N(7) 2.615 ? . 2_555
H(25) C(31) 2.897 ? . 2_555
H(25) C(39) 3.543 ? . 2_555
H(25) C(40) 3.425 ? . 2_555
H(25) H(4) 2.913 ? . 2_555
H(25) H(19) 2.469 ? . 2_555
H(25) H(23) 3.507 ? . .
H(25) H(32) 3.557 ? . 2_555
H(25) H(33) 3.106 ? . 2_555
H(25) H(45) 3.555 ? . 2_555
H(26) C(33) 3.222 ? . .
H(26) C(35) 3.183 ? . .
H(26) H(22) 3.125 ? . .
H(26) H(23) 2.556 ? . .
H(26) H(28) 2.560 ? . .
H(27) N(1) 3.130 ? . 8_455
H(27) C(2) 3.099 ? . 8_455
H(27) C(3) 2.990 ? . 8_455
H(27) C(10) 3.314 ? . 8_455
H(27) C(17) 3.369 ? . 8_455
H(27) C(19) 3.288 ? . 8_455
H(27) C(36) 3.553 ? . 8_455
H(27) H(2) 3.343 ? . 8_455
H(27) H(39) 3.286 ? . 1_455
H(27) H(41) 2.828 ? . 8_455
H(27) H(43) 3.525 ? . 8_455
H(28) C(19) 3.435 ? . 8_455
H(28) C(34) 3.502 ? . .
H(28) H(13) 3.128 ? . .
H(28) H(26) 2.560 ? . .
H(28) H(35) 3.096 ? . 8_455
H(29) H(29) 3.345 ? . 5_576
H(29) H(35) 3.317 ? . 4_575
H(29) H(44) 2.905 ? . 6_466
H(30) C(13) 3.315 ? . 4_575
H(30) H(19) 2.900 ? . 2_555
H(30) H(19) 3.536 ? . 6_566
H(30) H(33) 3.467 ? . 6_566
H(30) H(34) 3.342 ? . 6_566
H(30) H(35) 3.252 ? . 4_575
H(30) H(36) 3.222 ? . 4_575
H(30) H(37) 2.929 ? . 4_575
H(31) H(17) 3.599 ? . 2_545
H(31) H(18) 3.361 ? . 2_545
H(31) H(21) 3.398 ? . .
H(31) H(22) 3.547 ? . .
H(31) H(38) 3.325 ? . 1_455
H(31) H(44) 3.459 ? . 6_466
H(31) H(46) 3.194 ? . 6_466
H(32) C(29) 3.059 ? . 2_545
H(32) H(11) 3.402 ? . 2_545
H(32) H(17) 2.685 ? . 2_545
H(32) H(18) 2.615 ? . 2_545
H(32) H(25) 3.557 ? . 2_545
H(33) C(13) 3.407 ? . 7_545
H(33) C(14) 3.181 ? . 2_545
H(33) H(7) 2.566 ? . 2_545
H(33) H(8) 3.108 ? . 2_545
H(33) H(18) 2.998 ? . 2_545
H(33) H(25) 3.106 ? . 2_545
H(33) H(30) 3.467 ? . 6_466
H(33) H(36) 2.990 ? . 7_545
H(33) H(37) 2.973 ? . 7_545
H(34) C(20) 3.333 ? . 6_466
H(34) C(22) 3.544 ? . 6_466
H(34) C(23) 3.396 ? . 6_466
H(34) H(6) 3.358 ? . 6_466
H(34) H(14) 2.801 ? . 6_466
H(34) H(30) 3.342 ? . 6_466
H(34) H(36) 3.481 ? . 7_545
H(34) H(46) 3.159 ? . 6_466
H(35) H(3) 3.552 ? . 8_455
H(35) H(4) 3.573 ? . 7_655
H(35) H(28) 3.096 ? . 8_555
H(35) H(29) 3.317 ? . 4_574
H(35) H(30) 3.252 ? . 4_574
H(35) H(45) 3.025 ? . 3_564
H(36) N(6) 3.089 ? . 7_655
H(36) H(4) 3.520 ? . 7_655
H(36) H(18) 3.421 ? . 8_455
H(36) H(30) 3.222 ? . 4_574
H(36) H(33) 2.990 ? . 7_555
H(36) H(34) 3.481 ? . 7_555
H(37) N(5) 3.344 ? . 8_455
H(37) C(7) 3.542 ? . 8_455
H(37) C(14) 3.065 ? . 8_455
H(37) H(3) 2.751 ? . 8_455
H(37) H(7) 2.475 ? . 8_455
H(37) H(8) 2.994 ? . 8_455
H(37) H(19) 3.365 ? . 3_564
H(37) H(30) 2.929 ? . 4_574
H(37) H(33) 2.973 ? . 7_555
H(37) H(45) 3.228 ? . 3_564
H(38) C(39) 3.480 ? . 6_566
H(38) H(16) 3.346 ? . 2_645
H(38) H(31) 3.325 ? . 1_655
H(38) H(45) 3.325 ? . 6_566
H(38) H(46) 2.789 ? . 6_566
H(39) N(1) 2.925 ? . 8_555
H(39) C(3) 2.885 ? . 8_555
H(39) H(2) 2.440 ? . 8_555
H(39) H(10) 3.245 ? . 7_645
H(39) H(16) 3.455 ? . 2_645
H(39) H(27) 3.286 ? . 1_655
H(39) H(41) 3.084 ? . 8_555
H(39) H(43) 3.575 ? . .
H(40) N(3) 3.039 ? . 7_645
H(40) C(16) 3.392 ? . 7_645
H(40) C(18) 3.311 ? . 7_645
H(40) C(25) 3.168 ? . 2_645
H(40) H(1) 2.628 ? . 7_645
H(40) H(9) 3.499 ? . 7_645
H(40) H(10) 2.683 ? . 7_645
H(40) H(15) 3.002 ? . 2_645
H(40) H(16) 2.554 ? . 2_645
H(40) H(18) 3.270 ? . 2_645
H(40) H(41) 3.330 ? . 8_555
H(41) C(18) 3.539 ? . 7_645
H(41) C(25) 3.394 ? . 7_645
H(41) H(9) 3.347 ? . 7_645
H(41) H(10) 3.290 ? . 7_645
H(41) H(16) 2.647 ? . 7_645
H(41) H(21) 3.455 ? . 8_555
H(41) H(27) 2.828 ? . 8_555
H(41) H(39) 3.084 ? . 8_455
H(41) H(40) 3.330 ? . 8_455
H(42) C(18) 3.154 ? . 7_645
H(42) C(25) 3.506 ? . 7_645
H(42) H(9) 2.580 ? . 7_645
H(42) H(10) 3.506 ? . 2_545
H(42) H(10) 3.085 ? . 7_645
H(42) H(16) 3.119 ? . 7_645
H(42) H(17) 3.182 ? . 2_545
H(43) N(5) 3.351 ? . .
H(43) C(1) 3.553 ? . .
H(43) C(3) 3.366 ? . 8_555
H(43) H(2) 2.677 ? . 8_555
H(43) H(3) 3.409 ? . .
H(43) H(9) 3.577 ? . 7_645
H(43) H(10) 3.432 ? . 7_645
H(43) H(27) 3.525 ? . 8_555
H(43) H(39) 3.575 ? . .
H(44) C(23) 3.073 ? . 6_566
H(44) C(37) 3.429 ? . 6_566
H(44) H(13) 2.490 ? . 6_566
H(44) H(14) 3.020 ? . 6_566
H(44) H(29) 2.905 ? . 6_566
H(44) H(31) 3.459 ? . 6_566
H(45) N(5) 3.571 ? . 6_466
H(45) C(13) 3.550 ? . 3_565
H(45) H(3) 3.307 ? . 6_466
H(45) H(13) 3.387 ? . 6_566
H(45) H(25) 3.555 ? . 2_545
H(45) H(35) 3.025 ? . 3_565
H(45) H(37) 3.228 ? . 3_565
H(45) H(38) 3.325 ? . 6_466
H(46) C(11) 3.598 ? . 6_466
H(46) C(24) 3.554 ? . 6_466
H(46) H(13) 3.407 ? . 6_566
H(46) H(31) 3.194 ? . 6_566
H(46) H(34) 3.159 ? . 6_566
H(46) H(38) 2.789 ? . 6_466


loop_
_geom_hbond_atom_site_label_D
_geom_hbond_atom_site_label_H
_geom_hbond_atom_site_label_A
_geom_hbond_site_symmetry_D
_geom_hbond_site_symmetry_H
_geom_hbond_site_symmetry_A
_geom_hbond_distance_DA
_geom_hbond_distance_DH
_geom_hbond_distance_HA
_geom_hbond_angle_DHA
_geom_hbond_publ_flag
N(3) H(1) N(6) . . 7_655 2.937(4) 0.912(18) 2.048(18) 164.4(16) no
N(5) H(3) N(1) . . 8_555 2.866(3) 0.950 1.950 161.2 no

#==============================================================================

# Responses to A-level alerts
# start Validation Reply Form

_vrf_DIFMN02__142469_3
;
PROBLEM: The minimum difference density is < -0.1*ZMAX*2.00
         _refine_diff_density_min given = -24.200
         Test value = -1.400
RESPONSE:
Altough the residual density is out of border but there is no doubt about 
the chemical structure taking into account other evidences, e.g. NMR. The 
error maybe due to crystal imperfections.
;
_vrf_PLAT097__142469_3
;
PROBLEM:  Large Reported Max. (Positive) Residual Density 9.52 eA-3
RESPONSE:
Altough the residual density is out of border but there is no doubt about 
the chemical structure taking into account other evidences, e.g. NMR. The 
error maybe due to crystal imperfections.
;
_vrf_PLAT098__142469_3
;
PROBLEM: Large Reported Min. (Negative) Residual Density -24.20 eA-3
RESPONSE:
Altough the residual density is out of border but there is no doubt about 
the chemical structure taking into account other evidences, e.g. NMR. The 
error maybe due to crystal imperfections.
;
_vrf_PLAT203__142469_3
;
PROBLEM:     Negative Isotropic ADP for some H-s
RESPONSE:
Hydrogens give weak reflections. Crystal imperfections can not be 
excluded either.
;
_vrf_PLAT213__142469_3
;
PROBLEM:    Atom C11 has ADP max/min Ratio ..... 5.7 oblate
RESPONSE:
The structure is affected by some strain. Crystal imperfections can not be 
excluded either.
;
_vrf_PLAT703__142469_3
;
PROBLEM:  Calculated and measured torsions differ at some places
RESPONSE:
The structre is affected by some strain. Crystal imperfections can not be 
excluded either.
;

#==============================================================================

# Additional structures and associated data_? identifiers
# should be added at this point if there is more than one 
# structure analysis in the CIF.

#==============================================================================

#     End of CIF

#==============================================================================
